# Supplementary material for: Timing of WIC Enrollment and Responsive Feeding among Low-Income Women in the US
Source: Int J Environ Res Public Health. 2021 Jul 20;18(14):7695. doi: 10.3390/ijerph18147695 (PMC8305462; doi:10.3390/ijerph18147695)
Supplement: Supplementary file 1 [file ijerph-18-07695-s001.zip]

Archive with 1 entries (1 files):
- ijerph-1247624-supplementary.pdf
